# Supplementary material for: Prolonged Exposure to Oxaliplatin during HIPEC Improves Effectiveness in a Preclinical Micrometastasis Model
Source: Cancers (Basel). 2022 Feb 24;14(5):1158. doi: 10.3390/cancers14051158 (PMC8909393; doi:10.3390/cancers14051158)
Supplement: Supplementary file 1 [file cancers-14-01158-s001.zip]

Archive with 1 entries (1 files):
- cancers-1560055-supplementary.pdf
